# Supplementary material for: Global prevalence of Rett syndrome: systematic review and meta-analysis
Source: Syst Rev. 2023 Jan 16;12:5. doi: 10.1186/s13643-023-02169-6 (PMC9841621; doi:10.1186/s13643-023-02169-6)
Supplement: Supplementary file 3 — Additional file 3. SAS code. [file 13643_2023_2169_MOESM3_ESM.sas]

/* study-specific data */

data chor;
length Study $ 50;
length Country $ 50;
 input study $ e n Country;
 datalines;
Fehr_2011	      305	  4094386  Australia
Bienvenu_2006	  251	  4337627  France   
Sarajlija_2015	  102	  857142   Serbia   
Wong_2007	      7	      123968   China    
Magn�sson_2001	  0	      41896    Iceland  
Str�mme_2000	  1	      14542    Norway   
Isaksen_2012      3       15662    Norway   
Aguilera_2007     1       63675    Spain    
Chakrabarti_2005  1       13202    UK       
Fombonne_2003     2       5227     UK       
;
run;


/* calculating binomial CIs for individual proportions */
data chor;
set chor;
Prev = (e/n)*100000;
if e=0 then LCL = 0;
else LCL = (e/(e+(1+n-e)*FINV(0.975,2*(1+n-e),2*e)))*100000;
if e = n then UCL = 100000;
else UCL=((e+1)*FINV(0.975,2*(e+1),2*(n-e))/(n-e+(e+1)*FINV(0.975,2*(e+1),2*(n-e))))*100000;
run;

/*
proc sort data=chor out=chor;
by Country;
run;
*/

/* random effects meta-analysis based on glimmix */
ods output ParameterEstimates=Outputs_glimmix  Covtests=Covtests_glimmix;
proc glimmix data=chor;
class study;
   model e/n = / solution link=logit dist=binomial;
   random intercept / subject=study;
   covtest 'var(study) = 0' 0 .;
run;

data Outputs_glimmix2 (keep=Prev LCL UCL);
set Outputs_glimmix;
Prev = exp(Estimate) / (1 + exp(Estimate)) * 100000;
 LCL = exp(Estimate-1.96*StdErr) / (1 + exp(Estimate-1.96*StdErr)) * 100000;
 UCL = exp(Estimate+1.96*StdErr) / (1 + exp(Estimate+1.96*StdErr)) * 100000;
run;


/* calculating total event counts and sample size */
ods output Summary=Totals;
proc means data=chor sum;
var e n;
run;

data totals (keep=Study e n);
set totals;
Study='All (Random Effects)';
e=e_Sum;
n=n_Sum;
run;

data glimmix3;
merge totals Outputs_glimmix2;
run;

/* merging study-specific estimates with the random effects meta-analysis */
data all;
set glimmix3 chor;
if Study = 'All (Random Effects)' then C=1;
else C=2;
run;

data all2;
set chor glimmix3;
if Study = 'All (Random Effects)' then C=1;
else C=2;
run;

/* calculating the I_squared statistic */
data chor;
set chor;
count = _N_;
run;

ods output Summary=Count;
proc means data=chor max;
var count;
run; /* calculating the number of studies */

data I_squared;
merge covtests_glimmix count;
Q_df = (count_Max-1); /* df for the Q statistic = number of studies - 1 */
Q = cinv(1-ProbChiSq, Q_df); /* Q statistic  computed from the heterogeneity p-value and Q_df */
I_squared = (Q - Q_df)/Q; /* I squared */
run;

/* Generating a Funnel Plot */
data funnel_plot;
set chor;
LOGIT = LOG(((e+0.5)/n)/(1-(e+0.5)/n));
SE_LOGIT = 1/(e+0.5) + 1/(n-(e+0.5));
Margin = (UCL-LCL)/2;
run; /* 0.5 is a continuity correction */

title "Funnel Plot - logits";
proc sgplot data=funnel_plot;
scatter y=SE_LOGIT x=LOGIT /
MARKERATTRS=size (size=1 cm);
xaxis label="LOGIT" /*min=-1 max=1*/;
yaxis label="STANDARD ERROR";
goptions symbol dev=jpeg300 xpixels=1500 ypixels=1500;
run;

data funnel_plot;
set funnel_plot;
Y = LOGIT / SE_LOGIT;
X = (1 / SE_LOGIT);
run;

proc genmod data=funnel_plot;
model y = x / dist=normal link=identity;
run;


/* Funnel Plot - Proportions */
ods html;
title "Funnel Plot - Proportions";
proc sgplot data=funnel_plot;
scatter y=Margin x=Prev /
MARKERATTRS=size (size=1 cm);
xaxis label="PREVALENCE" /*min=-1 max=1*/;
yaxis label="MARGIN OF ERROR";
goptions symbol dev=jpeg300 xpixels=1500 ypixels=1500;
run;


/* Forest plot */
ods graphics / attrpriority=none;
title 'Meta-analysis summary (Forest Plot)';
proc sgplot data=all noautolegend;
styleattrs datasymbols=(diamondfilled circlefilled);
scatter x=Prev y=Study / group=C grouporder=ascending
xerrorlower=LCL xerrorupper=UCL;
refline 7.5 / axis=x;
xaxis label="Prevalence per 100,000 females with 95% Confidence Intervals " min=0 max=60;
yaxis label="Studies";
goptions dev=jpeg300 xmax=3.25 ymax=3.25 xpixels=1500 ypixels=1500;
run;


/* Tabular Summary */
data all2;
set all2;
Order = _N_;
run;

proc sort data=all2 out=all3;
by descending C descending Order;
run;

title 'Meta-analysis summary (Table format)';
proc print data=all3;
format Prev LCL UCL 4.1;
run;

title 'glimmix heterogeneity test';
proc print data = I_squared;
var Q Q_df ProbChiSq I_squared;
run;
